# Supplementary material for: Does Informal Caregiving Lead to Parental Burnout? Comparing Parents Having (or Not) Children With Mental and Physical Issues
Source: Front Psychol. 2018 Jun 6;9:884. doi: 10.3389/fpsyg.2018.00884 (PMC5997813; doi:10.3389/fpsyg.2018.00884)
Supplement: Supplementary file 1 [file Data_Sheet_1.XLSX]

## Sheet: Supplementary Material
	Supplementary Material
	Does informal caregiving lead to parental burnout? Comparing parents having (or not) children with mental and physical issues.
	Pierre Gérain*, Emmanuelle Zech
	* Correspondence: Corresponding Author pierre.gerain@uclouvain.be
	SM1. Comparison of correlation coefficients
	SM2. Hierarchichal regression models of the three burnout facets for both parents with and without children with special needs

## Sheet: SM1
SM1. Comparison of correlations between variables of interest and burnout subscales for parents with or without CSN
Variable	Without CSN (n = 717)				With CSN (n = 174)				Comparison
	Pearson r				Pearson r				Z
	EE	ED	LPA		EE	ED	LPA		EE	ED	LPA
Gender	-.063†	.012	.079*		.034	.106	.095		-1.149	-1.117	-0.185
Age	-.130***	.056	.137***		-.195**	-.072	.096		0.784	1.500	0.490
Education	-.049	.098**	.013		.025	.120	-.034		-0.873	-0.260	0.546
Fulltime worker	-.079*	.004	.020		-.247***	-.042	-.018		2.033	0.541	0.446
PartTime worker	-.053	-.004	-.058		.035	.001	-.072		-1.034	0.059	0.165
Solo parent	.013	.039	.038		-.003	-.015	.175*		0.189	0.639	-1.628
#Children	.047	.076*	.059		.016	-.031	.108		0.368	1.261	-.0581
Coparenting disagreement	.224***	.136***	.170***		.184*	.164*	.290***		0.490	-0.336	-1.491
Neuroticism	.474***	.289***	.333***		.457***	.233***	.245***		0.000	0.706	1.129
CSN has a comorbidity					.280***	.154*	.083
Multiple CSN					.015	.113	.157*
Gender CSNa					.103	.060	.112
Age CSNb					-.227**	.052	.113
CSN at homec					-.112	-.071	.143
Impact on family					.296***	.130†	-.003
Permanent attention					.184*	.137†	-.023
Preoccupation due to issue					.237***	.171*	.045
Give up important things					.420***	.276***	.055
Give up life					.228***	.200**	.137†
Note: EE = Emotional Exhaustion. ED = Emotional Distancing. LPA = Lack of Personal accomplishment.
a n = 132. b n = 122. c n = 113.
† p < 0.10. * p < 0.05. ** p < 0.01. *** p ≤ 0.002.

## Sheet: SM2
SM2a. Regression model for Emotional Exhaustion for parents with a child with special needs
Model Summary of the regression models of Emotional Exhaustion for parents with a child with special needs
Model	R	R Square	Adjusted R Square	Std. Error of the Estimate	Change Statistics							Coefficients of the regression models of Emotional Exhaustion for parents with a child with special needs
					R Square Change	F Change	df1	df2	Sig. F Change			Model		Unstandardized Coefficients		Standardized Coefficients	t	Sig.
1	.362a	0.131259	0.0946253	12.2134	0.131259	3.58301	7	166	0.00128417					B	Std. Error	Beta
2	,424b	0.179482	0.1397	11.9055	0.0482234	9.69736	1	165	0.00217611			1	(Constant)	25.4462	6.24879		4.07219	7.19598e-05
3	.544c	0.295644	0.256991	11.0642	0.116162	27.0468	1	164	5.85407e-07				BeingMale	5.29638	2.93178	0.142696	1.80654	0.072645
4	.588d	0.346155	0.301759	10.7257	0.0505109	6.25743	2	162	0.00241153				Age	-0.324199	0.13677	-0.180363	-2.3704	0.0189166
5	.666e	0.443743	0.387055	10.0492	0.0975878	5.50871	5	157	0.000105926				Education	2.02474	1.0842	0.149216	1.86749	0.0635964
a. Predictors: (Constant), Nb_Children, PartTimeWorker, SoloParent, Age, BeingMale, Education, FullTimeWorker.													SoloParent	0.610693	2.55276	0.018258	0.239228	0.811224
b. Predictors: (Constant), Nb_Children, PartTimeWorker, SoloParent, Age, BeingMale, Education, FullTimeWorker, CoparentingDisagreement.													FullTimeWorker	-9.67517	2.44895	-0.364524	-3.95074	0.000114996
c. Predictors: (Constant), Nb_Children, PartTimeWorker, SoloParent, Age, BeingMale, Education, FullTimeWorker, CoparentingDisagreement, Neuroticism.													PartTimeWorker	-2.66928	2.39832	-0.0906511	-1.11298	0.267327
d. Predictors: (Constant), Nb_Children, PartTimeWorker, SoloParent, Age, BeingMale, Education, FullTimeWorker, CoparentingDisagreement, Neuroticism, Comorbid, MultiChild.													Nb_Children	0.327526	0.840154	0.0306857	0.389841	0.697154
e. Predictors: (Constant), Nb_Children, PartTimeWorker, SoloParent, Age, BeingMale, Education, FullTimeWorker, CoparentingDisagreement, Neuroticism, Comorbid, MultiChild, Give up life, Impact on family, Preoccupation due to issue, Permanent attention, Give up important things												2	(Constant)	18.3648	6.50188		2.82454	0.00531899
													BeingMale	4.70245	2.86423	0.126694	1.64179	0.102539
Anovaa of the regression models of Emotional Exhaustion for parents with a child with special needs													Age	-0.317705	0.133338	-0.176751	-2.3827	0.0183235
Model		Sum of Squares	df	Mean Square	F	Sig.							Education	1.72533	1.06123	0.127151	1.62577	0.105906
1	Regression	3741.25	7	534.465	3.58301	.001b							SoloParent	-1.83118	2.60903	-0.0547471	-0.701862	0.483754
	Residual	24761.6	166	149.166									FullTimeWorker	-10.2088	2.39335	-0.384628	-4.26547	3.35109e-05
	Total	28502.9	173										PartTimeWorker	-1.52989	2.36632	-0.0519564	-0.646527	0.518836
2	Regression	5115.76	8	639.47	4.51157	.000c							Nb_Children	0.2732	0.819159	0.025596	0.333513	0.739171
	Residual	23387.1	165	141.74									CoparentingDisagreement	3.2293	1.03701	0.237248	3.11406	0.00217611
	Total	28502.9	173									3	(Constant)	-4.05007	7.42207		-0.54568	0.586027
3	Regression	8426.71	9	936.301	7.64855	.000d							BeingMale	5.03548	2.66259	0.135667	1.8912	0.0603615
	Residual	20076.1	164	122.416									Age	-0.218994	0.125361	-0.121834	-1.74691	0.0825257
	Total	28502.9	173										Education	1.30426	0.98956	0.0961193	1.31802	0.189336
4	Regression	9866.42	11	896.947	7.79684	.000e							SoloParent	-0.831324	2.43228	-0.0248542	-0.341789	0.732948
	Residual	18636.4	162	115.04									FullTimeWorker	-6.06795	2.36244	-0.228618	-2.56851	0.0111054
	Total	28502.9	173										PartTimeWorker	-0.586437	2.20657	-0.0199159	-0.265769	0.790751
5	Regression	12647.9	16	790.497	7.82773	.000f							Nb_Children	0.443528	0.761977	0.0415539	0.582075	0.561315
	Residual	15854.9	157	100.987									CoparentingDisagreement	2.76294	0.967889	0.202985	2.8546	0.00486582
	Total	28502.9	173										Neuroticism	6.16064	1.18459	0.374008	5.20066	5.85407e-07
a. Dependent Variable: Emotional Exhaustion.												4	(Constant)	-4.9868	7.21532		-0.691141	0.490466
b. Predictors: (Constant), Nb_Children, PartTimeWorker, SoloParent, Age, BeingMale, Education, FullTimeWorker.													BeingMale	4.05566	2.60344	0.109268	1.55781	0.12123
c. Predictors: (Constant), Nb_Children, PartTimeWorker, SoloParent, Age, BeingMale, Education, FullTimeWorker, CoparentingDisagreement.													Age	-0.218708	0.121528	-0.121675	-1.79965	0.0737768
d. Predictors: (Constant), Nb_Children, PartTimeWorker, SoloParent, Age, BeingMale, Education, FullTimeWorker, CoparentingDisagreement, Neuroticism.													Education	1.49154	0.962902	0.109921	1.549	0.123332
e. Predictors: (Constant), Nb_Children, PartTimeWorker, SoloParent, Age, BeingMale, Education, FullTimeWorker, CoparentingDisagreement, Neuroticism, Comorbid, MultiChild.													SoloParent	-1.55016	2.39075	-0.0463454	-0.648398	0.517646
f. Predictors: (Constant), Nb_Children, PartTimeWorker, SoloParent, Age, BeingMale, Education, FullTimeWorker, CoparentingDisagreement, Neuroticism, Comorbid, MultiChild, Give up life, Impact on family, Preoccupation due to issue, Permanent attention, Give up important things													FullTimeWorker	-5.09197	2.30675	-0.191846	-2.20742	0.0286901
													PartTimeWorker	0.46613	2.16983	0.0158302	0.214823	0.830175
													Nb_Children	0.310723	0.833877	0.0291114	0.372624	0.709915
													CoparentingDisagreement	2.7058	0.938763	0.198787	2.8823	0.00448358
													Neuroticism	6.01732	1.15614	0.365307	5.20464	5.81723e-07
													Comorbid	6.53487	1.86508	0.231054	3.50379	0.000593137
													MultiChild	-0.823418	1.70319	-0.035116	-0.483456	0.629425
												5	(Constant)	-8.7589	6.94582		-1.26103	0.209168
													BeingMale	5.28831	2.51092	0.142478	2.10612	0.0367845
													Age	-0.140321	0.115433	-0.0780657	-1.21561	0.22596
													Education	0.816655	0.948408	0.0601848	0.861081	0.390507
													SoloParent	-0.896241	2.26096	-0.0267951	-0.396399	0.692349
													FullTimeWorker	-2.52056	2.24241	-0.0949652	-1.12404	0.262711
													PartTimeWorker	0.7002	2.04347	0.0237794	0.342652	0.732318
													Nb_Children	0.427902	0.788521	0.0400898	0.542663	0.588131
													CoparentingDisagreement	2.15499	0.89171	0.158321	2.41669	0.016809
													Neuroticism	6.1242	1.13053	0.371796	5.41713	2.23492e-07
													Comorbid	2.96936	1.88251	0.104988	1.57734	0.11673
													MultiChild	-2.17089	1.63346	-0.0925809	-1.32901	0.185773
													Impact on family	3.98675	1.69386	0.154497	2.35365	0.0198286
													Permanent attention	1.82888	2.09563	0.0616363	0.872711	0.384153
													Preoccupation due to issue	3.5789	1.80858	0.127282	1.97884	0.049583
													Give up important things	4.76526	2.11059	0.172248	2.25779	0.0253374
													Give up life	2.34594	3.14703	0.0498566	0.745446	0.457116
												a. Dependent Variable: Emotional Exhaustion
SM2b. Regression model for Emotional Distancing for parents with a child with special needs
Model Summary of the regression models of Emotional Distancing for parents with a child with special needs												Coefficientsa of the regression models of Emotional Distancing for parents with a child with special needs
Model	R	R Square	Adjusted R Square	Std. Error of the Estimate	Change Statistics							Model		Unstandardized Coefficients		Standardized Coefficients	t	Sig.
					R Square Change	F Change	df1	df2	Sig. F Change					B	Std. Error	Beta
1	.213a	0.0451825	0.0049191	9.42867	0.0451825	1.12217	7	166	0.351508			1	(Constant)	6.7338	4.82404		1.39588	0.164614
2	.270b	0.0727102	0.0277507	9.31988	0.0275277	4.89822	1	165	0.0282564				BeingMale	3.70417	2.26332	0.135526	1.63661	0.103607
3	.334c	0.111771	0.0630263	9.14924	0.0390604	7.212	1	164	0.00798641				Age	-0.104155	0.105586	-0.0786893	-0.986446	0.32535
4	.365d	0.13294	0.0740659	9.09518	0.0211697	1.97765	2	162	0.141721				Education	1.60562	0.837001	0.16069	1.9183	0.0567897
5	.442e	0.195276	0.113266	8.90058	0.0623357	2.43231	5	157	0.0372758				SoloParent	0.48507	1.97072	0.019694	0.246138	0.80588
a. Predictors: (Constant), Nb_Children, PartTimeWorker, SoloParent, Age, BeingMale, Education, FullTimeWorker													FullTimeWorker	-2.92488	1.89058	-0.149649	-1.54708	0.123749
b. Predictors: (Constant), Nb_Children, PartTimeWorker, SoloParent, Age, BeingMale, Education, FullTimeWorker, CoparentingDisagreement													PartTimeWorker	-0.608145	1.8515	-0.028047	-0.328461	0.742977
c. Predictors: (Constant), Nb_Children, PartTimeWorker, SoloParent, Age, BeingMale, Education, FullTimeWorker, CoparentingDisagreement, Neuroticism													Nb_Children	0.0326334	0.648596	0.00415196	0.0503139	0.959933
d. Predictors: (Constant), Nb_Children, PartTimeWorker, SoloParent, Age, BeingMale, Education, FullTimeWorker, CoparentingDisagreement, Neuroticism, Comorbid, MultiChild												2	(Constant)	2.79398	5.08983		0.548934	0.583793
e. Predictors: (Constant), Nb_Children, PartTimeWorker, SoloParent, Age, BeingMale, Education, FullTimeWorker, CoparentingDisagreement, Neuroticism, Comorbid, MultiChild, Give up life, Impact on family, Preoccupation due to issue, Permanent attention, Give up important things													BeingMale	3.37373	2.24218	0.123436	1.50466	0.134323
													Age	-0.100542	0.10438	-0.0759599	-0.963229	0.336842
ANOVAa of the regression models of Emotional Distancing for parents with a child with special needs													Education	1.43904	0.83076	0.144019	1.73219	0.0851079
Model		Sum of Squares	df	Mean Square	F	Sig.							SoloParent	-0.873492	2.04241	-0.0354641	-0.427676	0.669444
1	Regression	698.327	7	99.761	1.12217	.352b							FullTimeWorker	-3.22176	1.87357	-0.164839	-1.71958	0.0873843
	Residual	14757.4	166	88.8999									PartTimeWorker	0.0257671	1.85241	0.00118835	0.01391	0.988919
	Total	15455.7	173										Nb_Children	0.00240854	0.641257	0.00030644	0.00375597	0.997008
2	Regression	1123.79	8	140.473	1.61724	.123c							CoparentingDisagreement	1.79666	0.811794	0.17925	2.21319	0.0282564
	Residual	14331.9	165	86.8601								3	(Constant)	-6.77737	6.1375		-1.10426	0.2711
	Total	15455.7	173										BeingMale	3.51593	2.20177	0.128639	1.59687	0.11222
3	Regression	1727.49	9	191.944	2.293	.019d							Age	-0.0583914	0.103664	-0.044115	-0.563274	0.574017
	Residual	13728.2	164	83.7086									Education	1.25924	0.818293	0.126024	1.53886	0.125767
	Total	15455.7	173										SoloParent	-0.446544	2.01131	-0.0181299	-0.222016	0.824577
4	Regression	2054.69	11	186.79	2.25803	.014e							FullTimeWorker	-1.45359	1.95356	-0.0743717	-0.744068	0.4579
	Residual	13401	162	82.7223									PartTimeWorker	0.428629	1.82467	0.0197679	0.234907	0.814574
	Total	15455.7	173										Nb_Children	0.07514	0.630099	0.00956008	0.119251	0.905222
5	Regression	3018.13	16	188.633	2.38112	.003f							CoparentingDisagreement	1.59751	0.800373	0.159382	1.99596	0.0475935
	Residual	12437.6	157	79.2202									Neuroticism	2.63064	0.979567	0.216879	2.68552	0.00798641
	Total	15455.7	173									4	(Constant)	-7.54803	6.11847		-1.23365	0.219122
a. Dependent Variable: Emotional Distancing													BeingMale	2.94689	2.20767	0.107819	1.33484	0.183801
b. Predictors: (Constant), Nb_Children, PartTimeWorker, SoloParent, Age, BeingMale, Education, FullTimeWorker													Age	-0.0588515	0.103054	-0.0444626	-0.571077	0.568739
c. Predictors: (Constant), Nb_Children, PartTimeWorker, SoloParent, Age, BeingMale, Education, FullTimeWorker, CoparentingDisagreement													Education	1.2863	0.816525	0.128733	1.57533	0.117131
d. Predictors: (Constant), Nb_Children, PartTimeWorker, SoloParent, Age, BeingMale, Education, FullTimeWorker, CoparentingDisagreement, Neuroticism													SoloParent	-1.0194	2.02732	-0.041388	-0.502832	0.615766
e. Predictors: (Constant), Nb_Children, PartTimeWorker, SoloParent, Age, BeingMale, Education, FullTimeWorker, CoparentingDisagreement, Neuroticism, Comorbid, MultiChild													FullTimeWorker	-1.03486	1.95609	-0.0529479	-0.529046	0.597498
f. Predictors: (Constant), Nb_Children, PartTimeWorker, SoloParent, Age, BeingMale, Education, FullTimeWorker, CoparentingDisagreement, Neuroticism, Comorbid, MultiChild, Give up life, Impact on family, Preoccupation due to issue, Permanent attention, Give up important things													PartTimeWorker	0.70247	1.83998	0.0323972	0.381782	0.703124
													Nb_Children	-0.288695	0.707114	-0.0367308	-0.408273	0.683612
													CoparentingDisagreement	1.59391	0.796055	0.159022	2.00226	0.0469249
													Neuroticism	2.46827	0.980391	0.203493	2.51764	0.0127854
													Comorbid	2.94837	1.58156	0.141566	1.86422	0.0641007
													MultiChild	1.00424	1.44428	0.0581596	0.695322	0.48785
												5	(Constant)	-8.4088	6.1519		-1.36686	0.173623
													BeingMale	3.86844	2.22392	0.141536	1.73947	0.0839125
													Age	-0.0283481	0.102239	-0.0214171	-0.277273	0.781935
													Education	1.02787	0.840003	0.10287	1.22365	0.222917
													SoloParent	-0.501815	2.00253	-0.0203738	-0.25059	0.802458
													FullTimeWorker	0.322246	1.9861	0.0164875	0.162251	0.871317
													PartTimeWorker	0.848063	1.8099	0.0391117	0.468569	0.640028
													Nb_Children	-0.282537	0.698392	-0.0359472	-0.404553	0.686357
													CoparentingDisagreement	1.33797	0.789786	0.133487	1.69409	0.0922318
													Neuroticism	2.31516	1.0013	0.190869	2.31214	0.0220692
													Comorbid	1.04735	1.66734	0.0502883	0.628155	0.530815
													MultiChild	0.375543	1.44675	0.0217492	0.259576	0.795531
													Impact on family	0.33574	1.50025	0.0176686	0.22379	0.823212
													Permanent attention	0.703495	1.8561	0.0321967	0.379018	0.705187
													Preoccupation due to issue	2.31904	1.60186	0.112002	1.44772	0.149691
													Give up important things	3.15678	1.86935	0.154958	1.68871	0.0932604
													Give up life	3.73046	2.78732	0.107663	1.33837	0.182712
												a. Dependent Variable: Emotional Distancing
SM2c. Regression model for Lack of Personal accomplishment for parents with a child with special needs
Model Summary of the regression models of Lack of personal accomplishment for parents with a child with special needs												Coefficientsa of the regression models of Lack of personal accomplishment for parents with a child with special needs
Model	R	R Square	Adjusted R Square	Std. Error of the Estimate	Change Statistics							Model		Unstandardized Coefficients		Standardized Coefficients	t	Sig.
					R Square Change	F Change	df1	df2	Sig. F Change					B	Std. Error	Beta
1	.281a	0.0788287	0.0399841	6.70161	0.0788287	2.02934	7	166	0.054231			1	(Constant)	3.21566	3.42878		0.937844	0.349687
2	.369b	0.136101	0.0942153	6.50957	0.0572726	10.9388	1	165	0.00115589				BeingMale	2.96254	1.6087	0.149788	1.84157	0.0673225
3	.455c	0.206921	0.163398	6.25604	0.0708196	14.6447	1	164	0.00018428				Age	0.0656393	0.0750471	0.0685302	0.874641	0.383033
4	.455d	0.20706	0.153219	6.29398	0.000139382	0.0142381	2	162	0.985864				Education	0.0817084	0.594915	0.0113004	0.137345	0.890925
5	.467e	0.218464	0.138818	6.34728	0.0114042	0.458189	5	157	0.806852				SoloParent	3.66399	1.40073	0.205573	2.61577	0.0097233
a. Predictors: (Constant), Nb_Children, PartTimeWorker, SoloParent, Age, BeingMale, Education, FullTimeWorker													FullTimeWorker	-1.15086	1.34377	-0.0813716	-0.856447	0.392985
b. Predictors: (Constant), Nb_Children, PartTimeWorker, SoloParent, Age, BeingMale, Education, FullTimeWorker, CoparentingDisagreement													PartTimeWorker	-1.40625	1.31599	-0.0896235	-1.06859	0.286807
c. Predictors: (Constant), Nb_Children, PartTimeWorker, SoloParent, Age, BeingMale, Education, FullTimeWorker, CoparentingDisagreement, Neuroticism													Nb_Children	0.772516	0.461002	0.135825	1.67573	0.0956731
d. Predictors: (Constant), Nb_Children, PartTimeWorker, SoloParent, Age, BeingMale, Education, FullTimeWorker, CoparentingDisagreement, Neuroticism, Comorbid, MultiChild												2	(Constant)	-0.896625	3.55505		-0.252212	0.801191
e. Predictors: (Constant), Nb_Children, PartTimeWorker, SoloParent, Age, BeingMale, Education, FullTimeWorker, CoparentingDisagreement, Neuroticism, Comorbid, MultiChild, Give up life, Impact on family, Preoccupation due to issue, Permanent attention, Give up important things													BeingMale	2.61763	1.56608	0.132349	1.67145	0.0965274
													Age	0.0694101	0.0729055	0.0724671	0.952056	0.342461
ANOVAa of the regression models of Lack of personal accomplishment for parents with a child with special needs													Education	-0.0921639	0.580254	-0.0127465	-0.158834	0.873994
Model		Sum of Squares	df	Mean Square	F	Sig.							SoloParent	2.24595	1.42655	0.126012	1.5744	0.117311
1	Regression	637.985	7	91.1407	2.02934	.054b							FullTimeWorker	-1.46074	1.30862	-0.103281	-1.11625	0.265939
	Residual	7455.33	166	44.9116									PartTimeWorker	-0.744585	1.29384	-0.0474542	-0.575486	0.565747
	Total	8093.31	173										Nb_Children	0.740968	0.447893	0.130278	1.65434	0.0999594
2	Regression	1101.51	8	137.689	3.24933	.002c							CoparentingDisagreement	1.87531	0.567007	0.258551	3.30738	0.00115589
	Residual	6991.8	165	42.3745								3	(Constant)	-10.2227	4.19668		-2.43591	0.0159251
	Total	8093.31	173										BeingMale	2.75619	1.50552	0.139355	1.83073	0.0689561
3	Regression	1674.68	9	186.075	4.75433	.000d							Age	0.110481	0.0708832	0.115347	1.55863	0.121011
	Residual	6418.64	164	39.138									Education	-0.267358	0.55953	-0.0369762	-0.477826	0.63341
	Total	8093.31	173										SoloParent	2.66196	1.37529	0.149353	1.93557	0.0546409
4	Regression	1675.8	11	152.346	3.84573	.000e							FullTimeWorker	0.262122	1.3358	0.0185333	0.196228	0.844675
	Residual	6417.51	162	39.6142									PartTimeWorker	-0.352046	1.24767	-0.0224367	-0.282163	0.778174
	Total	8093.31	173										Nb_Children	0.811836	0.430847	0.142738	1.88428	0.0612967
5	Regression	1768.1	16	110.506	2.74291	.001f							CoparentingDisagreement	1.68127	0.547277	0.231799	3.07206	0.00248964
	Residual	6325.21	157	40.288									Neuroticism	2.56324	0.669805	0.292029	3.82684	0.00018428
	Total	8093.31	173									4	(Constant)	-10.2763	4.23406		-2.42706	0.0163182
a. Dependent Variable: Lack of Personnal Accomplishment													BeingMale	2.72556	1.52774	0.137806	1.78405	0.0762878
b. Predictors: (Constant), Nb_Children, PartTimeWorker, SoloParent, Age, BeingMale, Education, FullTimeWorker													Age	0.110423	0.0713144	0.115286	1.54839	0.12348
c. Predictors: (Constant), Nb_Children, PartTimeWorker, SoloParent, Age, BeingMale, Education, FullTimeWorker, CoparentingDisagreement													Education	-0.270259	0.565046	-0.0373775	-0.478296	0.633084
d. Predictors: (Constant), Nb_Children, PartTimeWorker, SoloParent, Age, BeingMale, Education, FullTimeWorker, CoparentingDisagreement, Neuroticism													SoloParent	2.62283	1.40293	0.147157	1.86954	0.063353
e. Predictors: (Constant), Nb_Children, PartTimeWorker, SoloParent, Age, BeingMale, Education, FullTimeWorker, CoparentingDisagreement, Neuroticism, Comorbid, MultiChild													FullTimeWorker	0.276766	1.35364	0.0195687	0.204461	0.83825
f. Predictors: (Constant), Nb_Children, PartTimeWorker, SoloParent, Age, BeingMale, Education, FullTimeWorker, CoparentingDisagreement, Neuroticism, Comorbid, MultiChild, Give up life, Impact on family, Preoccupation due to issue, Permanent attention, Give up important things													PartTimeWorker	-0.355304	1.27329	-0.0226444	-0.279044	0.780567
													Nb_Children	0.776954	0.489332	0.136605	1.58778	0.114285
													CoparentingDisagreement	1.68265	0.550881	0.23199	3.05448	0.0026367
													Neuroticism	2.55028	0.678443	0.290552	3.75901	0.000237788
													Comorbid	0.113561	1.09446	0.0075351	0.10376	0.917488
													MultiChild	0.133146	0.999459	0.010656	0.133218	0.894186
												5	(Constant)	-10.189	4.38711		-2.32247	0.0214917
													BeingMale	2.92862	1.58595	0.148073	1.8466	0.0666872
													Age	0.108301	0.0729098	0.113071	1.48542	0.139439
													Education	-0.171287	0.599033	-0.0236894	-0.28594	0.775301
													SoloParent	2.67653	1.42807	0.15017	1.87423	0.0627562
													FullTimeWorker	0.240783	1.41635	0.0170245	0.170003	0.865227
													PartTimeWorker	-0.29994	1.2907	-0.0191159	-0.232386	0.816541
													Nb_Children	0.758913	0.498045	0.133433	1.52378	0.129575
													CoparentingDisagreement	1.66665	0.563221	0.229783	2.95914	0.00356313
													Neuroticism	2.48802	0.714062	0.283459	3.48431	0.000639625
													Comorbid	-0.0346596	1.18903	-0.00229975	-0.0291494	0.976782
													MultiChild	0.137099	1.03173	0.0109724	0.132883	0.894456
													Impact on family	-0.597441	1.06987	-0.0434487	-0.558423	0.577351
													Permanent attention	-0.0336135	1.32364	-0.00212591	-0.0253947	0.979772
													Preoccupation due to issue	0.488687	1.14234	0.032616	0.427796	0.669386
													Give up important things	-0.24897	1.33309	-0.0168887	-0.186761	0.852089
													Give up life	2.48768	1.98773	0.0992159	1.25152	0.212606
												a. Dependent Variable: Lack of Personnal Accomplishment
SM2d. Regression model for Emotional Exhaustion for parents with no child with special needs
Model Summary of the regression models of Emotional Exhaustion for parents with no child with special needs												Coefficientsa of the regression models of Emotional Exhaustion for parents with no child with special needs
Model	R	R Square	Adjusted R Square	Std. Error of the Estimate	Change Statistics							Model		Unstandardized Coefficients		Standardized Coefficients	t	Sig.
					R Square Change	F Change	df1	df2	Sig. F Change					B	Std. Error	Beta
1	.207a	0.0429752	0.0335131	10.6893	0.0429752	4.54182	7	708	5.68928e-05			1	(Constant)	22.0463	2.66363		8.27682	6.28683e-16
2	.301b	0.0903313	0.080038	10.4289	0.0473561	36.8054	1	707	2.12655e-09				BeingMale	-0.879256	1.03704	-0.0337094	-0.84785	0.396808
3	.495c	0.245022	0.235397	9.50758	0.15469	144.655	1	706	1.92424e-30				Age	-0.20935	0.0618993	-0.129834	-3.38211	0.00075885
a. Predictors: (Constant), Nb_Children, Education, PartTimeWorker, SoloParent, Age, BeingMale, FullTimeWorker													Education	-0.16254	0.407577	-0.0154092	-0.398797	0.690163
b. Predictors: (Constant), Nb_Children, Education, PartTimeWorker, SoloParent, Age, BeingMale, FullTimeWorker, CoparentingDisagreement													SoloParent	0.471501	1.24763	0.0141072	0.377917	0.705606
c. Predictors: (Constant), Nb_Children, Education, PartTimeWorker, SoloParent, Age, BeingMale, FullTimeWorker, CoparentingDisagreement, Neuroticism													FullTimeWorker	-3.1069	1.11936	-0.142206	-2.77559	0.00565554
													PartTimeWorker	-3.51532	1.11669	-0.151752	-3.14799	0.00171296
													Nb_Children	0.86289	0.445449	0.0739632	1.93712	0.0531276
												2	(Constant)	15.0062	2.84605		5.27265	1.78874e-07
ANOVAa of the regression models of Emotional Exhaustion for parents with no child with special needs													BeingMale	-0.831071	1.0118	-0.0318621	-0.821376	0.411709
Model		Sum of Squares	df	Mean Square	F	Sig.							Age	-0.230769	0.0604941	-0.143118	-3.81473	0.000148253
1	Regression	3632.69	7	518.956	4.54182	.000b							Education	0.216831	0.402533	0.0205561	0.538668	0.590286
	Residual	80897.2	708	114.262									SoloParent	-1.68956	1.26828	-0.0505513	-1.33216	0.183236
	Total	84529.9	715										FullTimeWorker	-2.77485	1.09346	-0.127007	-2.53768	0.0113727
2	Regression	7635.69	8	954.462	8.77575	.000c							PartTimeWorker	-2.86529	1.09473	-0.123691	-2.61734	0.00905121
	Residual	76894.2	707	108.761									Nb_Children	0.645334	0.436072	0.0553152	1.47988	0.139351
	Total	84529.9	715										CoparentingDisagreement	2.81949	0.464745	0.233829	6.06675	2.12655e-09
3	Regression	20711.6	9	2301.29	25.4584	.000d						3	(Constant)	-0.767677	2.90726		-0.264055	0.791815
	Residual	63818.2	706	90.3941									BeingMale	0.75653	0.931818	0.0290043	0.811886	0.417131
	Total	84529.9	715										Age	-0.216178	0.0551634	-0.134069	-3.91886	9.76259e-05
a. Dependent Variable: Emotional Exhaustion													Education	0.387234	0.367246	0.0367107	1.05443	0.292049
b. Predictors: (Constant), Nb_Children, Education, PartTimeWorker, SoloParent, Age, BeingMale, FullTimeWorker													SoloParent	-0.839856	1.1584	-0.0251283	-0.725013	0.468684
c. Predictors: (Constant), Nb_Children, Education, PartTimeWorker, SoloParent, Age, BeingMale, FullTimeWorker, CoparentingDisagreement													FullTimeWorker	-1.26546	1.00473	-0.0579214	-1.2595	0.208265
d. Predictors: (Constant), Nb_Children, Education, PartTimeWorker, SoloParent, Age, BeingMale, FullTimeWorker, CoparentingDisagreement, Neuroticism													PartTimeWorker	-1.64716	1.00315	-0.0711061	-1.64199	0.101037
													Nb_Children	0.658204	0.397551	0.0564184	1.65565	0.0982374
													CoparentingDisagreement	1.65464	0.434619	0.137224	3.8071	0.000152825
													Neuroticism	5.55287	0.461691	0.416739	12.0273	1.92424e-30
												a. Dependent Variable: Emotional Exhaustion
SM2e. Regression model for Emotional Distancing for parents with no child with special needs
Model Summary of the regression models of Emotional Distancing for parents with no child with special needs												Coefficientsa of the regression models of Emotional Distancing for parents with no child with special needs
Model	R	R Square	Adjusted R Square	Std. Error of the Estimate	Change Statistics							Model		Unstandardized Coefficients		Standardized Coefficients	t	Sig.
					R Square Change	F Change	df1	df2	Sig. F Change					B	Std. Error	Beta
1	.146a	0.0213544	0.0116785	6.7763	0.0213544	2.20697	7	708	0.0319203			1	(Constant)	0.352216	1.68856		0.20859	0.834828
2	.202b	0.0406533	0.0297978	6.7139	0.0192989	14.2225	1	707	0.000176				BeingMale	0.443266	0.657413	0.0271087	0.674258	0.500367
3	.347c	0.12008	0.108863	6.43452	0.0794264	63.7274	1	706	5.79377e-15				Age	0.0353808	0.0392399	0.0350019	0.901653	0.367548
a. Predictors: (Constant), Nb_Children, Education, PartTimeWorker, SoloParent, Age, BeingMale, FullTimeWorker													Education	0.752812	0.258376	0.113845	2.91363	0.00368511
b. Predictors: (Constant), Nb_Children, Education, PartTimeWorker, SoloParent, Age, BeingMale, FullTimeWorker, CoparentingDisagreement													SoloParent	1.27945	0.790915	0.0610644	1.61768	0.106177
c. Predictors: (Constant), Nb_Children, Education, PartTimeWorker, SoloParent, Age, BeingMale, FullTimeWorker, CoparentingDisagreement, Neuroticism													FullTimeWorker	-0.589981	0.709601	-0.0430761	-0.831427	0.406013
													PartTimeWorker	-0.424799	0.707903	-0.0292524	-0.60008	0.548645
ANOVAa of the regression models of Emotional Distancing for parents with no child with special needs													Nb_Children	0.532436	0.282384	0.0728007	1.8855	0.0597714
Model		Sum of Squares	df	Mean Square	F	Sig.						2	(Constant)	-2.4652	1.83223		-1.34546	0.178908
1	Regression	709.382	7	101.34	2.20697	.032b							BeingMale	0.46255	0.651379	0.028288	0.710108	0.477871
	Residual	32510.1	708	45.9183									Age	0.0268092	0.0389449	0.0265222	0.688388	0.491434
	Total	33219.5	715										Education	0.904635	0.259143	0.136804	3.49088	0.000511341
2	Regression	1350.48	8	168.81	3.74498	.000c							SoloParent	0.414603	0.816497	0.0197878	0.507782	0.611764
	Residual	31869	707	45.0764									FullTimeWorker	-0.457097	0.703949	-0.0333739	-0.649333	0.516334
	Total	33219.5	715										PartTimeWorker	-0.164662	0.704767	-0.0113389	-0.23364	0.815332
3	Regression	3988.99	9	443.221	10.705	.000d							Nb_Children	0.445371	0.280734	0.0608963	1.58645	0.113084
	Residual	29230.5	706	41.403									CoparentingDisagreement	1.12834	0.299194	0.149271	3.77127	0.000176
	Total	33219.5	715									3	(Constant)	-9.55087	1.96757		-4.85415	1.48933e-06
a. Dependent Variable: Emotional Distancing													BeingMale	1.1757	0.630634	0.0719022	1.86432	0.0626912
b. Predictors: (Constant), Nb_Children, Education, PartTimeWorker, SoloParent, Age, BeingMale, FullTimeWorker													Age	0.0333636	0.0373334	0.0330063	0.893666	0.371805
c. Predictors: (Constant), Nb_Children, Education, PartTimeWorker, SoloParent, Age, BeingMale, FullTimeWorker, CoparentingDisagreement													Education	0.98118	0.248544	0.14838	3.94771	8.68046e-05
d. Predictors: (Constant), Nb_Children, Education, PartTimeWorker, SoloParent, Age, BeingMale, FullTimeWorker, CoparentingDisagreement, Neuroticism													SoloParent	0.796293	0.78398	0.0380049	1.01571	0.310118
													FullTimeWorker	0.220924	0.679981	0.0161303	0.324898	0.745355
													PartTimeWorker	0.382524	0.678909	0.0263413	0.563439	0.573315
													Nb_Children	0.451153	0.269053	0.0616868	1.67681	0.0940214
													CoparentingDisagreement	0.605085	0.29414	0.0800484	2.05713	0.0400403
													Neuroticism	2.49436	0.312462	0.298617	7.98294	5.79377e-15
												a. Dependent Variable: Emotional Distancing
SM2f. Regression model for Lack of Personal accomplishment for parents with no child with special needs
Model Summary of the regression models of Lack of personal accomplishment for parents with no child with special needs												Coefficientsa of the regression models of Lack of personal accomplishment for parents with no child with special needs
Model	R	R Square	Adjusted R Square	Std. Error of the Estimate	Change Statistics							Model		Unstandardized Coefficients		Standardized Coefficients	t	Sig.
					R Square Change	F Change	df1	df2	Sig. F Change					B	Std. Error	Beta
1	178a	0.0315893	0.0220147	6.44327	0.0315893	3.29926	7	708	0.00184232			1	(Constant)	1.75668	1.60557		1.09412	0.274276
2	.234b	0.0548877	0.0441933	6.36979	0.0232983	17.4285	1	707	3.35547e-05				BeingMale	1.21818	0.625104	0.0779396	1.94876	0.0517189
3	.401c	0.160658	0.149958	6.00704	0.10577	88.967	1	706	5.66273e-20				Age	0.12385	0.0373114	0.128181	3.31935	0.00094849
a. Predictors: (Constant), Nb_Children, Education, PartTimeWorker, SoloParent, Age, BeingMale, FullTimeWorker													Education	0.200597	0.245678	0.0317363	0.816507	0.414485
b. Predictors: (Constant), Nb_Children, Education, PartTimeWorker, SoloParent, Age, BeingMale, FullTimeWorker, CoparentingDisagreement													SoloParent	0.909981	0.752044	0.0454362	1.21001	0.226679
c. Predictors: (Constant), Nb_Children, Education, PartTimeWorker, SoloParent, Age, BeingMale, FullTimeWorker, CoparentingDisagreement, Neuroticism													FullTimeWorker	-1.05254	0.674727	-0.0803969	-1.55995	0.119219
													PartTimeWorker	-1.28097	0.673112	-0.0922831	-1.90306	0.0574377
ANOVAa of the regression models of Lack of personal accomplishment for parents with no child with special needs													Nb_Children	0.249192	0.268506	0.0356456	0.928068	0.353689
Model		Sum of Squares	df	Mean Square	F	Sig.						2	(Constant)	-1.20231	1.73832		-0.691648	0.489386
1	Regression	958.798	7	136.971	3.29926	.002b							BeingMale	1.23843	0.617994	0.0792353	2.00395	0.0454566
	Residual	29393.2	708	41.5158									Age	0.114847	0.0369489	0.118864	3.10827	0.00195727
	Total	30351.9	715										Education	0.360049	0.245861	0.0569629	1.46444	0.143518
2	Regression	1665.95	8	208.243	5.1324	.000c							SoloParent	0.00167868	0.774649	8.38179e-05	0.00216701	0.998272
	Residual	28686	707	40.5743									FullTimeWorker	-0.912977	0.667869	-0.0697366	-1.367	0.17206
	Total	30351.9	715										PartTimeWorker	-1.00777	0.668646	-0.0726008	-1.50717	0.132213
3	Regression	4876.28	9	541.809	15.015	.000d							Nb_Children	0.157752	0.266346	0.0225656	0.592283	0.553851
	Residual	25475.7	706	36.0845									CoparentingDisagreement	1.18504	0.283859	0.164011	4.17475	3.35547e-05
	Total	30351.9	715									3	(Constant)	-9.01818	1.83685		-4.90958	1.13469e-06
a. Dependent Variable: Lack of Personnal Accomplishment													BeingMale	2.02508	0.588737	0.129565	3.43969	0.00061661
b. Predictors: (Constant), Nb_Children, Education, PartTimeWorker, SoloParent, Age, BeingMale, FullTimeWorker													Age	0.122077	0.0348531	0.126346	3.50262	0.000489735
c. Predictors: (Constant), Nb_Children, Education, PartTimeWorker, SoloParent, Age, BeingMale, FullTimeWorker, CoparentingDisagreement													Education	0.444482	0.232032	0.070321	1.91561	0.0558188
d. Predictors: (Constant), Nb_Children, Education, PartTimeWorker, SoloParent, Age, BeingMale, FullTimeWorker, CoparentingDisagreement, Neuroticism													SoloParent	0.422703	0.731896	0.021106	0.577545	0.563756
													FullTimeWorker	-0.165084	0.634806	-0.0126097	-0.260054	0.794898
													PartTimeWorker	-0.404191	0.633806	-0.0291185	-0.637721	0.523862
													Nb_Children	0.16413	0.251179	0.0234779	0.653438	0.513687
													CoparentingDisagreement	0.607862	0.274599	0.0841288	2.21364	0.0271727
													Neuroticism	2.75141	0.291703	0.344599	9.43223	5.66273e-20
												a. Dependent Variable: Lack of Personnal Accomplishment
